# Supplementary material for: Palatal rugae morphology is associated with variation in tooth number
Source: Sci Rep. 2020 Nov 5;10:19074. doi: 10.1038/s41598-020-76240-w (PMC7645628; doi:10.1038/s41598-020-76240-w)
Supplement: Supplementary file 1 — Supplementary information 1. [file 41598_2020_76240_MOESM1_ESM.xlsx]

## Sheet: Sheet1
Subjects Number	Status	Age	Sex	Teeth Missing	PRNR	PRNL	SRNR	SRNL	FRNR	FRNL	PRLR1	PRLR2	PRLR3	PRLR4	PRLR5	PRLR6	PRLR7	PRLL1	PRLL2	PRLL3	PRLL4	PRLL5	PRLL6	PRLL7	SRLR1	SRLR2	SRLR3	SRLR4	SRLL1	SRLL2	SRLL3	SRLL4	FRLR1	FRLR2	FRLR3	FRLL1	FRLL2	SR1	SR2	SR3	SR4	SR5	SR6	SR7	SL1	SL2	SL3	SL4	SL5
1	1	13.5	F	UR5, LL7, LL5, LR5	5	6	3	3	0	1	10.47	6.48	11.83	10.33	6.7			8.83	5.33	9.32	5.43	13.72	5.26		3.23	4.35	4.86		3.42	3.45	3.72					2.15		b	b	c	b	b			b	b	b	c	c
2	1	13.2	M	UR2, UL2	4	4	2	0	1	1	6.06	9.47	9.91	11.77				6.03	7.57	11.69	12.06				4.9	4.79							2.38			2.89		b	c	b	c				b	b	c	c
3	1	12.9	M	UR2, UL2	4	4	0	0	0	0	9.43	11.51	12.55	10.4				12.09	12.2	5.08	14																	b	c	c	c				c	c	c	c
4	1	13.5	M	LL5	4	5	4	1	1	0	8.99	8.19	5.37	8.09				8.52	9.44	6.66	5.44	8.56			4.92	4.96	4.14	4.96	4.75									b	c	c	b				c	b	c	c	c
5	1	10.3	F	LL5, LR5	6	5	1	1	0	0	6.01	9.9	8.14	9.84	10.44	8.98		9.82	11.22	8.11	14.31	6.21			3.03				4.95									b	b	b	b	c	c		b	b	c	c	b
6	1	13.9	F	LL5, LR5	6	5	0	0	3	1	7.28	9.62	8.93	9.25	6.11	8.43		6.62	6.21	11.21	5.91	10.35											2.41	2.42	1.95	2.94		a	b	b	b	b	c		b	b	c	b	b
7	1	11.9	M	LL1, LR1	5	5	2	2	0	0	6.33	11.21	12.51	13.24	5.93			6.85	13.24	12.32	6.89	7.74			4.52	4.45			4.66	3.46								b	d	b	b	c			c	b	b	b	b
8	1	13.8	M	LR5	6	6	0	2	0	0	8.97	10.28	7.86	8.42	5.23	5.09		8.39	10.45	8.6	6.12	10.32	6.39						4.58	4.93			1.69					b	b	b	c	b	b		b	c	c	b	c
9	1	12	f	Ul2, Ur2	4	6	1	1	0	0	10.38	7.35	11.4	6.63				7.51	7.44	7.06	10.29	6.29	12.95		3.79				3.97									c	c	c	c				b	b	c	c	c
10	1	15.3	M	UR2, UL2, LL5	4	3	3	0	1	0	7.05	11.34	6.77	8.29				13.77	11.35	10.1					4.11	3.51	3.77						2.79					b	b	b	c				b	c	c
11	1	12.3	M	LL2	3	3	4	1	2	0	6.36	6.45	8.77					7.74	8.32	9.72					4.55	3.99	3.9	3.86	3.11				2.5	2.89				b	b	b					b	c	c
12	1	12	F	UL2	6	6	1	3	1	1	4.78	8.4	6.1	5.78	11.68	5.33		8.16	5.44	10.54	6.89	7.27	6.86		3.22				3.57	3.36	3.64		2.6			2.11		b	c	c	c	c	c		c	b	b	c	b
13	1	18.7	F	UR2, UL2	4	2	0	1	1	0	5.07	9.65	6.03	13.77				8.94	9.83										4.43				2.06					b	d	c	c				b	b
14	1	11.7	F	LL5	2	3	3	2	0	0	8.91	10.64						9.72	11.07	11.3					3.67	4.16	3.11		4.88	3.22								d	c						d	c	c
15	1	13.5	F	UR2, LL7, LR7	4	4	1	1	0	2	7.98	7.93	8.6	13.18				7.84	8.15	9.3	12.82				3.14											2.9	1.76	b	b	b	c				b	b	c	b
16	1	13.5	F	UL5, LL6, LR5	4	4	3	2	1	2	7.57	7.08	5.14	7.41				7.49	5.9	9.21	7.16				3.95	3.78	3.89		3.37	4.09			2.1			2.52	2.23	b	b	c	c				b	b	c	c
17	1	12	M	LR2	3	4	2	0	1	1	9.06	5.27	7.23					6.66	6.55	6.25	5.42				3.12	4.63							2.29			2.53		b	b	c					b	b	c	c
18	1	13.7	M	LR5, LL5	4	5	1	1	2	0	7.57	6.56	6.35	10.78				8.44	9.89	12.22	5.02	10.55			3.12				3.33				2.8	2.55				b	b	a	b				b	c	c	b	d
19	1	14.7	M	LL1, LR1	4	4	1	0	0	0	9.27	8.61	12.39	8.52				7.86	8.75	9.87	10.53				3.29													b	b	b	c				b	b	c	c
20	1	11.6	M	LL5	4	5	2	2	0	0	8.55	8.25	8.93	13.01				9.59	9.81	10.75	12.21	5.63			4.09	4.12			3.27	4.1								b	c	b	c				b	c	b	c	c
21	1	11.7	M	LR5	5	5	2	1	2	0	8.09	5.26	9.73	5.22	8.94			10.82	11.37	6.21	6.34	12.94			3.99	4.04			4.78				1.55	2.14				c	b	c	b	c			b	c	c	b	c
22	1	12.9	F	UR2, UL2, LL5	4	4	3	2	1	0	6.23	10.76	7.09	11.05				6.35	5.16	9.05	11.99				3.07	3.6	3.61		4.68	3.97			1.84					b	b	c	c				b	b	b	b
23	1	12.6	F	LR5	3	5	1	0	1	0	7.62	10.11	10.86					9.88	12.15	11.48	11.02	7.41			3.39								2.66					d	c	c					c	b	b	c	c
24	1	15.5	F	LR2, LL2	5	4	0	0	1	0	9.13	9.63	8.21	10.49	5.19			11.55	12.64	7.2	11.91												1.37					b	b	b	c	b			b	b	b	c
25	1	14	F	UL2	4	4	0	1	2	0	9.73	10.51	5.24	13.88				11.01	6.44	11.42	11.97								4.35				1.98	2.53				b	c	c	c				b	b	c	c
26	1	12.7	M	UR2, UL2	4	5	1	3	0	0	7.58	10.48	13.07	6.46				8.97	8.16	6.26	12.48	9.27			4.69				3.53	4.05	4.89							b	c	c	b				b	b	b	c	c
27	1	13.5	F	Ul5,UR5, LR5	7	6	1	2	0	1	5.07	8.7	9.53	7.83	6.19	6.63	9.21	10.07	11.94	8.82	6.05	9.33	9.7		4.31				3.53	4.5						2.37		b	c	b	b	c	b	c	b	c	b	c	c
28	1	12.4	F	UR2	5	4	0	1	0	1	9.07	6.31	10.3	12.34	9.06			10.77	10.4	13.86	6.12								3.89							1.78		a	b	c	b	c			c	b	b	c
29	1	12.7	F	LL5	3	4	2	1	1	1	10.52	11.48	7.03					9.24	6.87	10.72	6.25				4.8	4.76			3.7				2.17			2.98		b	c	c					b	b	c	c
30	1	14	M	Ur2	4	4	0	0	0	0	11.61	8.06	9.58	15.52				11.34	8.25	14.05	7.94																	c	b	c	c				b	b	c	b
31	1	12.9	F	LL4, LL5, LR4	5	5	0	1	0	0	8.93	11.57	5.62	15.01	7.63			10.75	8.21	7.88	5.32	16.34							4.76									b	b	b	c	c			b	b	a	b	c
32	1	13.9	M	Ur2, UL2	3	3	1	1	0	1	7.39	13.54	6.3					6.64	10.1	9.96					4.28				4.43							2.33		a	c	a					a	b	b
33	1	12.5	M	UR2, UL2, LR5, LR2	6	5	0	0	1	0	7.1	5.26	6.34	8.54	6.69	10.27		8.76	5.67	5.48	10.18	10.97											1.64					b	a	b	b	b	c		c	b	b	c	b
34	1	13	M	LL5, LR5, UR5	4	3	1	0	0	0	12.7	8.69	10.25	14.3				9.65	5.52	10.64					3.85													b	b	c	c				b	b	c
35	1	13.6	F	Ur2, UL2	4	4	1	1	1	0	8.23	6.42	13.27	13.73				11.19	12.12	9.68	10.22				4.31				4.46				2.74					a	b	b	c				b	b	b	b
36	1	17.75	M	Lr5	6	6	0	2	0	0	5.46	9.77	8.48	14.07	6.25			7.95	9.87	11.6	12.55	17.23	12.4						3.73	3.44								a	c	c	c	b			a	b	b	b	c
37	1	17.75	M	UL5, LL5, Ur5	4	4	1	1	0	0	10.06	6.44	12.21	7.38				8.83	10.5	9.78	11.12				4				3.38									b	b	c	b				a	b	c	c
38	1	12.7	F	UL2, UR2	4	3	1	1	2	0	10.03	5.43	12.97	5.15				10.31	10.5	10.59					4.88				4.49				2.63	2.79				b	b	a	b				b	b	a
39	1	13.8	F	Lr5	4	4	0	0	1	0	8.76	9.41	12.75	11.33				8.4	5.97	11.03	7.56												2.54					b	b	c	b				b	a	c	b
40	1	14.5	M	LL5, LR5, UL5, UR5	4	6	1	1	2	2	9.52	8.26	11.79	11.01				10	9.53	10.09	7.09	5.12	5.72		3.85				3.72				1.96	2.53		2.29	0.95	b	b	c	c				b	b	c	b	b
41	1	13.4	M	Ur2	5	4	0	0	1	0	6.03	11.28	11.31	7.9	7.29			7.55	8.7	10.77	9												1.81					b	b	b	c	c			b	b	c	c
42	1	14.1	F	Ul5, Ur5, LL5	5	4	0	4	0	1	8.47	10.32	10.13	7.15	11.94			6.26	5.72	5.45	11.14								3.05	4.91	4.54	4.28				2.72		a	b	b	b	b			a	b	b	c
43	1	14.4	F	LL5, LR5	5	5	3	3	2	2	7.8	9.14	7.88	8.24	7.05			7.72	6.99	8.89	7.2	12.02			3.31	3.5	4.94		4.51	3.61	3.44		2.47	1.53		2.33	2.28	b	b	c	c	c			c	c	c	c	c
44	1	13.6	M	Ur2, Ul2, Lr5, LR1, LL1, LL2	4	4	0	1	0	1	7.46	9.03	14.84	9.29				10.49	6.95	8.14	10.23								4.96							2.7		b	c	c	c				b	b	b	c
45	1	12.1	F	UL2, UR2	5	3	1	2	0	1	7.22	9.51	7.16	5.21	8.14			7.75	8.25	9.81					4.62				4.35	3.55			1.81			2.16		c	b	b	b	b			b	b	c
46	1	13.3	M	LR5	4	3	1	0	1	1	9.26	11.63	6.56	8.03				10.05	12.31	9.86					4.72								2.33					b	c	b	c				d	c	c
47	1	14.8	F	UL2	4	3	3	3	0	0	5.87	6.73	7.7	6.26				6.11	10.56	11.53					4.26	4.77	3.12		4.7	3.44	3.74							b	c	b	b				b	c	b
48	1	12.9	F	LR5	4	3	2	2	0	0	11.13	10.27	8.05	6.68				9.71	11	7.25					4.89	4.22			4.69	4.13								b	b	b	b				b	c	b
49	1	15.8	F	UL2	5	3	1	2	0	0	8.64	9.05	11	7.37	7.87			8.06	10.85	10.56					4.61	3.73												b	b	c	b	b			a	a	c
50	1	16.3	M	Ur5, Ul5, LL5	7	5	0	0	0	0	7.41	11.15	5.6	8.19	6.96	5.48	5.09	8.88	7.84	10.78	9.74	10.94																b	c	b	b	b	b	b	b	b	b	b	b
51	1	14.7	M	UR2	3	3	1	0	0	0	11.24	6.36	15.56					9.89	11.32	13.58					4.04													c	c	c					c	c	c
52	1	14.4	M	Ul2, Ur2, LL5, Lr5, LL4, Lr4	7	4	2	0	0	2	10.1	7.46	9.42	8.77	5.7	5.63	5.25	9.37	5.38	9.82	11.19				4.97	3.97										2.55	2.36	c	b	b	b	b	b	b	b	b	c	b
53	1	11.7	M	UL4, UL5, UR4, UR5, LL5, LR5	5	5	0	0	0	0	9.82	10.43	12.89	6.54	7.26			10.82	10.17	10.74	12.6	9.47																b	b	b	b	b			c	b	c	c	b
54	1	12	M	UR2	5	5	2	0	0	0	11.3	10.16	7.6	8.68	8.65			9.27	10.11	11.7	11.35	11.87			4.84	3.86	4.54											b	b	a	b	b			b	b	c	c	b
55	1	13.6	M	UL2, UR2	5	3	0	1	0	0	10.07	7.25	12.45	12.1	6.94			8.83	12.29	9.98									3.5									b	b	c	c	b			d	c	c
56	1	14.9	F	LL5, LR5	4	5	1	1	1	0	9.84	9.82	5.2	10.14				9.89	9.35	5.99	7.98	8.25			4.69				3.69				2.59					b	c	b	c				c	b	b	c	b
57	1	14	F	LL5	4	4	0	1	0	0	8.44	9.74	8.78	10.39				9.71	6.92	9.97	8.83								3.97									b	c	b	c				b	b	b	b
58	1	12.8	M	UR5, LL5, LR5	4	4	1	2	0	0	11.06	6.68	12.25	14.69				12.94	8.18	7.56	13.11				4.05				3.05	3.92								b	c	b	b				b	b	b	c
59	1	13.9	F	LR3, LL3	5	4	0	0	0	0	9.69	8.52	12.62	12.94	10.95			9.24	9.32	10.41	5.86																	b	c	b	c	b			b	c	c	b
60	1	12.8	F	LR5, LL5	3	5	3	1	1	0	8.89	9.51	9.36					11.11	5.32	10.82	8.21	7.53			4.18	3.56	3.09		3.4				2.96					b	b	c					c	b	c	b	b
1	0	13.6	F		6	7	2	1	1	2	8.65	6.48	6.28	5.17	6.86	6.45		8.87	9.31	7.98	12.59	5.75	6.63	5.19	4.92	3.48			4.31				2.3			2.85	2.11	b	b	c	b	c	c		b	c	c	c	c
2	0	12.1	M		5	5	0	0	0	0	12.12	10.14	12.8	5.55	9.7			11.34	10.57	6.75	6.52	8.44																b	c	c	b	c			b	b	c	b	c
3	0	11.9	M		5	6	2	1	0	0	9.26	8.18	8.79	17.32	14.28			11.34	10.36	10.06	7.11	8.61	6.7		4.16	4.63			3.76									c	c	b	c	c			b	c	c	c	c
4	0	13.1	M		4	5	0	0	1	0	5.93	6.06	7.87	8.53				9.55	8.05	10.69	11.66	8.62											2.42					b	b	b	c				b	c	c	c	c
5	0	10.8	F		4	5	1	1	0	1	10.78	6.05	11.89	13.14				9.43	6.74	10.79	6.46	8.03			3.98				3.75							0.99		c	b	c	c				d	c	b	c	b
6	0	13.9	F		5	5	0	0	0	0	7.56	9.18	9.35	13.23	11.12			10.63	6.05	12.61	15.16	8.14																c	a	c	c	b			b	b	c	c	c
7	0	11.2	M		4	6	3	0	0	0	5.65	13.21	14.82	7.09				8.22	9.75	8.09	9.26	5.49	10.39		3.12	3.54	3.37											b	b	c	c				c	c	c	b	b
8	0	13	M		4	4	1	2	0	0	7.81	8.43	10.62	8.44				7.98	9.97	5.8	7.7				4.51				3.22	3.95								c	b	c	b				b	b	b	b
9	0	12.6	F		4	4	0	0	0	0	8.79	10.57	10.95	6.68				8.47	8.31	7.2	5.39																	b	c	c	c				c	c	c	c
10	0	15.2	M		5	5	2	2	1	0	8.02	8.56	6.09	14.05	5.73			6.67	11.63	6.15	11.66	7.28			3.52	4.73			4.56	3.48			2.76					b	b	b	c	b			b	c	b	b	b
11	0	11.1	M		5	4	0	0	0	0	7.15	6.2	7.86	6.77	5.75			9.08	9.44	6.21	8.89																	b	b	b	b	b			b	c	b	b
12	0	12.5	F		5	5	2	0	0	0	7.54	11.38	8.91	6.29	5.88			6.63	5.36	6.78	12.46	7.54			3.3	3.24												b	b	c	c	b			b	b	b	c	c
13	0	18.2	F		3	6	2	1	0	0	9.8	9.29	6.79					5.98	8.91	11.48	6.28	7.95	6.04		4.16	4.49			4.08									b	c	c					b	c	c	b	b
14	0	11.2	F		4	4	2	3	1	0	10.94	5.06	6.84	13.62				7.3	10.45	7.18	8.05				3.64	4.24			4.64	3.66	4.65		2.29					b	b	c	c				c	b	b	c
15	0	13.8	F		4	4	1	2	0	0	7.42	14.12	7.35	8.11				7.86	6.71	11.54	7.28				4.11				4.35	4.38								c	c	c	c				c	c	c	c
16	0	13.7	F		4	4	2	2	1	0	9.1	11.63	6.58	6.57				11.28	10.94	9.75	5.98				4.55	3.31			3.29	3.64			1.97					b	c	c	b				b	c	c	b
17	0	11.8	M		4	4	2	0	0	0	8.83	8.48	10.61	6.65				9.49	7.79	9.57	6.62				3.2	3.63												b	b	c	c				b	c	c	b
18	0	12.9	M		4	4	1	0	0	1	11.02	6	14.87	6.24				10.44	8.43	13.83	10.97				3.92											2.87		c	c	c	c				b	c	c	c
19	0	14.7	M		4	3	1	2	0	0	6.99	7.22	5.87	13.4				8.86	9.91	12.94					4.4				4.12	4.47								b	b	b	c				b	b	c
20	0	11.2	M		4	4	0	0	0	1	9.28	9.72	9.65	12.18				10.48	10.22	11.09	11.89															2.58		d	c	c	c				d	c	c	c
21	0	11.7	M		5	5	2	2	0	0	10.06	11.12	7.97	9.19	6.99			9.6	5.07	10.26	9.09	10.48			4.92	4.28			3.59	4.4								b	c	b	c	c			b	b	c	c	c
22	0	12.3	F		5	5	1	0	0	0	8.15	12.07	14.69	5.77	7.22			8.18	14.54	13.69	5.81	7.29			4.46													b	b	c	b	c			b	b	c	c	b
23	0	12.8	F		4	4	1	0	1	0	9.1	7.85	10.48	6.09				9.5	6.19	7.27	10.88				3.97								2.08					b	c	b	c				b	b	b	c
24	0	15.1	F		6	5	0	0	0	0	10.76	10.79	11.36	6.01	9.1	8.6		10.53	9.61	13.81	15.1	8.82																b	b	b	b	c	c		b	b	b	c	b
25	0	13.6	F		6	5	1	0	1	2	10.91	8.41	12.85	8.38	6.12	6.1		10.49	10.02	6.3	5.91	5.44			4.04								2.37	2.91		1.94	2.39	b	b	c	c	b	b		b	b	b	b	c
26	0	12.6	M		5	5	1	0	0	0	8.95	8.01	9.95	11.1	6.65			8.7	5.72	13.21	14.51	7.12			4.14													b	b	c	c	b			b	b	c	c	c
27	0	13	F		4	5	1	0	0	0	8.94	9.7	11.27	9.13				6.87	5.97	6.26	5.06	12.63			3.49													b	c	c	c				c	b	b	b	c
28	0	12.4	F		4	6	1	0	0	0	7.51	5.7	8.52	6.98				9.61	5.96	9.83	11.39	5.17	6.51		4.73													b	b	c	c				b	b	c	b	c
29	0	12.7	F		4	5	0	0	0	0	9.5	8.29	7.95	10.62				10.57	9.11	8.42	9.56	13.53																b	b	c	c				b	c	c	b	c
30	0	14.1	M		5	3	1	1	0	0	10.52	11.36	5.5	12.95	8.99			11.6	13.51	7.83					3.14				3.95									b	b	b	c	c			d	c	c
31	0	12.1	F		4	3	1	1	0	0	9.13	10.13	8.27	10.93				10.95	10.91	13.98					3.88				3.93									a	b	b	b				b	c	c
32	0	13.6	M		4	4	0	0	0	0	7.81	9.44	11.75	9.73				10.13	6.66	11.9	10.41																	b	b	c	c				b	b	c	c
33	0	12.3	M		5	3	2	0	0	0	8.79	7.53	6.09	6.93	8.54			8.96	9.64	13.47					2.24	2.96												b	b	b	b	b			b	b	c
34	0	13.4	M		3	4	0	2	2	0	9.85	14.27	15.47					9.9	8.43	8.93	10.05								3.53				2.73					c	c	c					b	c	c	c
35	0	13.4	F		4	2	0	2	0	0	11.84	12.26	12.08	7.85				12.22	12.02										3.96	4.4								c	c	c	c				b	b	c
36	0	17.1	M		4	4	1	0	0	0	8.68	8.61	11.14	6.87				8.89	8.23	8.62	5.79				2.95													b	b	c	c				b	b	b	b
37	0	17.8	M		3	4	2	1	3	2	6.61	8.78	11.5					8.24	8.57	9.87	15.04				3.21	4.61			3.22				2.59	2.74	2.54	2.08	2.66	d	b	b					b	b	b	c
38	0	12.8	F		3	3	0	0	0	0	9.89	6.53	13.09					9.44	7.15	8.08																		b	b	c					b	d	b
39	0	13.4	F		3	3	0	1	0	0	6.76	8.11	13.46					7.78	10	9.07									3.83									b	b	c					b	c	c
40	0	15	M		4	4	0	0	0	0	9.87	7.41	5.14	11.55				10.49	10.13	8.3	7.49																	b	c	c	c				b	c	c	c
41	0	13	M		5	4	2	0	0	1	6.9	15.94	5.54	7.17	7.61			9.72	9.9	5.21	14.64				4.55	4.38			4.71									b	c	b	b	c			b	b	b	c
42	0	14.2	F		4	4	1	3	1	0	8.3	11.77	11.98	13.25				9.76	11.92	13.1	10.61				3.8				3.64	4.73	3.14		2.16					b	c	c	c				b	b	b	c
43	0	14.6	F		3	3	1	1	0	1	9.14	11.12	5.72					9.62	9.01	11.23					3.92				4.09							2.53		b	c	b					b	c	c
44	0	13.1	M		4	7	1	1	3	1	8.58	8.21	8.9	8.03				9.69	6.35	5.02	11.4	5.99	6.3	5.7	4.96				3.34				2.71	1.66	1.83	2.4		b	b	c	c				b	b	c	b	b
45	0	12.9	F		4	4	0	1	0	0	12.69	14.78	15.44	15.26				7.84	11.11	11.84	9.91								3.76									c	c	c	c				c	c	c	c
46	0	13	M		3	5	0	0	0	0	9.11	9.2	9.7					7.96	8.56	5.64	10.67	10.23																a	c	c					c	c	a	c	c
47	0	14.5	F		4	4	2	0	0	0	7.83	8.3	8.22	10.49				8.21	10.76	9.12	12.9				4.69	4.72												c	c	c	c				b	c	c	c
48	0	12.7	F		3	4	2	0	0	1	7	6.63	7.06					5.43	6.33	9.08	8.06				4.77	4.28										2.75		b	c	b					c	b	c	c
49	0	15.5	F		3	5	2	0	0	0	8.99	11.26	13.72					9.84	11.83	7.97	8.84	9.56			4.79	4.22												b	c	c					c	a	a	b	c
50	0	16.7	M		5	6	0	0	0	0	9.39	9.98	9.34	7.04	6.88			6.37	8.21	6.64	10.97	6.35	11.46															d	b	c	b	b			a	a	a	b	c
51	0	14.4	M		5	5	0	0	0	0	10.32	10.95	15.09	9.26	10.56			11.87	6.56	5.57	14.12	7.57																c	c	c	c	c			c	c	b	c	b
52	0	14.8	M		4	4	0	0	0	0	8.29	8.04	5.5	10.79				9.05	6.23	11.95	5.84																	b	b	b	c				b	b	c	b
53	0	11.9	M		4	4	0	0	0	0	7	8.3	8.24	5.71				6.61	7.6	7.14	5.78																	b	c	c	c				b	b	b	c
54	0	12.2	M		4	4	0	1	0	0	9.22	7.89	9.85	11.49				9.62	9.84	6.15	12.13								4.02									b	b	c	c				b	b	c	c
55	0	13.9	M		4	4	1	1	0	0	5.49	9.66	12.11	12.14				9.76	9.51	10.28	8.49				3.23				3.22									b	b	c	c				b	c	c	b
56	0	14.3	F		6	5	1	2	0	0	9.35	9.81	12.44	8.59	6.39	6.4		9.16	9.33	11.52	13.51	13.86			3.08				4.85	4.36								a	b	b	a	a	c		b	c	c	c	c
57	0	14.4	F		4	5	0	0	0	0	10	8.61	11.59	7.65				8.98	10.98	12.55	15	9.31																b	c	c	c				b	c	c	c	c
58	0	12.7	M		4	5	1	0	0	0	8.23	8.37	9.67	6.11				8.47	7.98	5.98	10.6	8.04			3.53													b	b	c	c				c	c	c	c	c
59	0	13.1	F		4	4	0	0	0	0	7.69	8.88	11.56	7.7				10.08	8.13	9.9	6.78																	c	c	c	c				c	a	c	c
60	0	12.8	F		4	4	1	0	0	0	6.72	8.93	9.26	6.23				8.48	8.12	8.48	8.73				3.54													b	c	c	b				b	c	c	c
[truncated: 45 more columns]
